# Supplementary material for: Energy stress-induced lncRNA FILNC1 represses c-Myc-mediated energy metabolism and inhibits renal tumor development
Source: Nat Commun. 2017 Oct 4;8:783. doi: 10.1038/s41467-017-00902-z (PMC5627275; doi:10.1038/s41467-017-00902-z)
Supplement: Supplementary file 2 — Supplementary Data 1 [file 41467_2017_902_MOESM2_ESM.xlsx]

## Sheet: Supplementary Data 1
Identification of FILNC1 binding proteins by MS.
Protein	Beads	AS FILNC1	FILNC1	Ratio(FILNC1/AS FILNC1)	Ratio(FILNC1/Beads)
XPOT	0	0	7	NA	NA
TITIN	0	0	6	NA	NA
NU153	0	0	6	NA	NA
CNDP2	0	0	5	NA	NA
DDX58	0	0	5	NA	NA
OASL	0	0	5	NA	NA
PDCD4	0	0	4	NA	NA
DYHC1	0	0	4	NA	NA
RL13A	1	0	4	NA	4
LAMC1	0	0	4	NA	NA
GALK1	0	0	4	NA	NA
HSP72	0	0	4	NA	NA
OGT1	0	0	3	NA	NA
TAGL2	0	0	3	NA	NA
NIBL1	0	0	3	NA	NA
TCPW	0	0	3	NA	NA
1433B	0	0	3	NA	NA
AT2A2	0	0	3	NA	NA
MCM3	0	0	3	NA	NA
CI064	0	0	3	NA	NA
CLPX	1	0	3	NA	3
AAAS	0	0	3	NA	NA
ZCHC8	0	0	3	NA	NA
ARAP1	0	0	3	NA	NA
STXB2	0	0	3	NA	NA
GUAA	0	0	3	NA	NA
SYWC	0	0	3	NA	NA
RM04	0	0	3	NA	NA
PURA	0	0	3	NA	NA
ML12A	0	0	3	NA	NA
AHSA1	1	0	3	NA	3
UBE4A	0	0	3	NA	NA
DYN1	0	0	3	NA	NA
RSSA	0	0	3	NA	NA
PSMD5	0	0	3	NA	NA
AL1B1	0	0	3	NA	NA
SNUT1	0	0	3	NA	NA
CAND1	0	1	7	7	NA
XPO1	0	1	6	6	NA
C1TM	0	1	5	5	NA
PUR4	0	2	8	4	NA
VPS35	2	2	8	4	4
PPME1	0	2	8	4	NA
MSH2	0	1	4	4	NA
MAP1S	0	1	4	4	NA
DDX24	0	1	4	4	NA
VIGLN	0	1	4	4	NA
DNM1L	0	1	4	4	NA
PESC	0	1	4	4	NA
COPG1	3	3	11	3.67	3.67
AP3D1	0	2	7	3.5	NA
EF2	1	3	9	3	9
PRS7	0	2	6	3	NA
IDHC	1	2	6	3	6
AUF1	0	1	3	3	NA
U2AF1	1	1	3	3	3
NKRF	0	1	3	3	NA
EF1D	0	1	3	3	NA
AIMP2	0	1	3	3	NA
XRCC6	0	1	3	3	NA
ROA0	0	1	3	3	NA
NOP56	1	1	3	3	3
RO60	0	1	3	3	NA
ARP2	0	1	3	3	NA
RS5	0	1	3	3	NA
PRS6B	1	1	3	3	3
STT3B	0	1	3	3	NA
PCH2	1	1	3	3	3
T126A	0	1	3	3	NA
MRP1	0	1	3	3	NA
LAS1L	0	1	3	3	NA
ARF6	1	1	3	3	3
RL40	0	1	3	3	NA
PLST	0	1	3	3	NA
TIM50	0	1	3	3	NA
ACTN1	0	1	3	3	NA
PSAL	0	1	3	3	NA
TTL12	0	1	3	3	NA
ERLN1	0	1	3	3	NA
NSF	0	1	3	3	NA
AKAP8	0	1	3	3	NA
PCAT1	0	1	3	3	NA
GSTO1	0	1	3	3	NA
AP1B1	0	1	3	3	NA
TMX3	0	1	3	3	NA
DPM1	0	1	3	3	NA
PSDE	1	1	3	3	3
KTN1	1	1	3	3	3
Protein: Name of proteins identified by MS;
Beads: spectral counts of proteins in beads only group;
AS FILNC1: spectral counts of proteins in anti-sense (AS) FILNC1 group;
FILNC1: spectral counts of proteins in FLINC1 group;
Ratio (FILNC1/AS FILNC1): spectral count ratios of proteins comparing FILNC1 group to AS FILNC1 group;
Ratio (FILNC1/Beads): spectral count ratio of proteins comparing FILNC1 group to beads only group.
NA, not available.
